# Supplementary material for: Do people have an ethical obligation to share their health information? Comparing narratives of altruism and health information sharing in a nationally representative sample
Source: PLoS One. 2020 Dec 31;15(12):e0244767. doi: 10.1371/journal.pone.0244767 (PMC7774955; doi:10.1371/journal.pone.0244767)
Supplement: S2 Data — (XLSX) [file pone.0244767.s002.xlsx]

## Sheet: Codebook
Variable	Variable Label	Value	Value Label
PARTYID7	PRELOAD : P_PARTYID7	1	Strong Democrat
		2	Moderate Democrat
		3	Lean Democrat
		4	Don't Lean/Independent/None
		5	Lean Republican
		6	Moderate Republican
		7	Strong Republican
Q1A	[My healthcare provider uses an electronic health record] Please state if the following are true or false:	1	TRUE
		2	FALSE
		77	Not sure
		98	SKIPPED ON WEB
		99	REFUSED
Q1B	[I have used a patient portal to access my health information online] Please state if the following are true or false:	1	TRUE
		2	FALSE
		77	Not sure
		98	SKIPPED ON WEB
		99	REFUSED
Q1C	[I am worried about being able to pay medical bills] Please state if the following are true or false:	1	TRUE
		2	FALSE
		77	Not sure
		98	SKIPPED ON WEB
		99	REFUSED
Q1D	[I am confident my health insurance covers my medical needs] Please state if the following are true or false:	1	TRUE
		2	FALSE
		77	Not sure
		98	SKIPPED ON WEB
		99	REFUSED
Q1A1	I have more than one patient portal.	1	Yes
		2	No
		77	DON'T KNOW
		98	SKIPPED ON WEB
		99	REFUSED
Q2_1	[seen a healthcare provider?] In the past 12 months, have youâ€¦	0	No
		1	Yes
Q2_2	[been seen in the emergency room?] In the past 12 months, have youâ€¦	0	No
		1	Yes
Q2_3	[spent one or more nights in the hospital?] In the past 12 months, have youâ€¦	0	No
		1	Yes
Q2_4	[been screened for cancer? (mammogram, Pap test, colonoscopy, lung cancer)] In the past 12 months, have you...	0	No
		1	Yes
Q2_5	[been treated for cancer?] In the past 12 months, have you...	0	No
		1	Yes
Q2_6	[None of the above] In the past 12 months, have you...	0	No
		1	Yes
Q2_SKP	[SKIPPED ON WEB] In the past 12 months, have you...	0	No
		1	Yes
Q3_1	[been seen in the emergency room?] In the past 12 months, have any of your loved ones...	0	No
		1	Yes
Q3_2	[spent one or more nights in the hospital?] In the past 12 months, have any of your loved ones...	0	No
		1	Yes
Q3_3	[been treated for cancer?] In the past 12 months, have any of your loved ones...	0	No
		1	Yes
Q3_4	[None of the above] In the past 12 months, have any of your loved ones...	0	No
		1	Yes
Q3_SKP	[SKIPPED ON WEB] In the past 12 months, have any of your loved ones...	0	No
		1	Yes
Q4	Have you ever been told by a healthcare provider that you have cancer?	1	Yes
		2	No
		77	DON'T KNOW
		98	SKIPPED ON WEB
		99	REFUSED
Q5	Do you have a family history of cancer?	1	Yes
		2	No
		77	DON'T KNOW
		98	SKIPPED ON WEB
		99	REFUSED
Q6	Would you say that in general your health isâ€¦	1	Poor
		2	Fair
		3	Good
		4	Very Good
		5	Excellent
		77	DON'T KNOW
		98	SKIPPED ON WEB
		99	REFUSED
Q8	What kind of healthcare provider do you typically go if you are sick or need advice about your health?	1	A healthcare provider’s office
		2	A hospital clinic
		3	Other clinic or health center
		4	Urgent care
		5	Emergency room
		6	Other
		7	I don’t have a regular healthcare provider
		77	DON'T KNOW
		98	SKIPPED ON WEB
		99	REFUSED
Q9	Approximately when was the last time you saw a healthcare provider?	1	Within the past year
		2	Within the past 2 years
		3	Within the past 5 years
		4	More than 5 years ago
		5	Have never seen a healthcare provider
		77	DON'T KNOW
		98	SKIPPED ON WEB
		99	REFUSED
Q10	Are you now covered by any form of health insurance or health plan (this includes Medicare, Medicaid, private health insurance and insurance plans available through healthcare.gov)?	1	Yes
		2	No
		77	DON'T KNOW
		98	SKIPPED ON WEB
		99	REFUSED
Q11A	[The healthcare system in this country is easy to use] For you, how true are the following statements?	1	Not true
		2	Somewhat true
		3	Fairly true
		4	Very true
		77	DON'T KNOW
		98	SKIPPED ON WEB
		99	REFUSED
Q11B	[I can get the healthcare I need when I need it] For you, how true are the following statements?	1	Not true
		2	Somewhat true
		3	Fairly true
		4	Very true
		77	DON'T KNOW
		98	SKIPPED ON WEB
		99	REFUSED
Q11C	[I get all the information I need about my health from my healthcare provider] For you, how true are the following statements?	1	Not true
		2	Somewhat true
		3	Fairly true
		4	Very true
		77	DON'T KNOW
		98	SKIPPED ON WEB
		99	REFUSED
Q11D	[I could access my electronic health record if I wanted to] For you, how true are the following statements?	1	Not true
		2	Somewhat true
		3	Fairly true
		4	Very true
		77	DON'T KNOW
		98	SKIPPED ON WEB
		99	REFUSED
Q11E	[In general, I am satisfied with the treatment I receive from my healthcare providers] For you, how true are the following statements?	1	Not true
		2	Somewhat true
		3	Fairly true
		4	Very true
		77	DON'T KNOW
		98	SKIPPED ON WEB
		99	REFUSED
Q12A	[Most healthcare systems in this country are too big to care about individual patients] For you, how true are the following statements?	1	Not true
		2	Somewhat true
		3	Fairly true
		4	Very true
		77	DON'T KNOW
		98	SKIPPED ON WEB
		99	REFUSED
Q12B	[My healthcare system is too big to care about me] For you, how true are the following statements?	1	Not true
		2	Somewhat true
		3	Fairly true
		4	Very true
		77	DON'T KNOW
		98	SKIPPED ON WEB
		99	REFUSED
Q12C	[Healthcare systems in this country work to prevent harm to their patients] For you, how true are the following statements?	1	Not true
		2	Somewhat true
		3	Fairly true
		4	Very true
		77	DON'T KNOW
		98	SKIPPED ON WEB
		99	REFUSED
Q12D	[I feel respected when I seek health care] For you, how true are the following statements?	1	Not true
		2	Somewhat true
		3	Fairly true
		4	Very true
		77	DON'T KNOW
		98	SKIPPED ON WEB
		99	REFUSED
Q13A	[My healthcare system treats me fairly] For you, how true are the following statements?	1	Not true
		2	Somewhat true
		3	Fairly true
		4	Very true
		77	DON'T KNOW
		98	SKIPPED ON WEB
		99	REFUSED
Q13B	[My healthcare system treats me with kindness] For you, how true are the following statements?	1	Not true
		2	Somewhat true
		3	Fairly true
		4	Very true
		77	DON'T KNOW
		98	SKIPPED ON WEB
		99	REFUSED
Q14	Have you ever experienced discrimination, or been hassled or made to feel inferior while getting medical care?	1	Yes
		2	No
		77	DON'T KNOW
		98	SKIPPED ON WEB
		99	REFUSED
Q14AA	How often has this happened?	1	Once
		2	2 or 3 times
		3	4 or more times
		77	DON'T KNOW
		98	SKIPPED ON WEB
		99	REFUSED
Q14A	What do you think was the main reason for this experience?	1	Ancestry or national origin
		2	Gender
		3	Race
		4	Age
		5	Religion
		6	Height
		7	Weight
		8	Shade of skin color
		9	Sexual orientation
		10	Education or income level
		11	Physical disability
		12	Speaking English as a second language
		13	Other/ please specify
		77	DON'T KNOW
		98	SKIPPED ON WEB
		99	REFUSED
Q15	How often do you feel that racial/ethnic groups who are not white, such as African Americans and Latinos, are discriminated against in the healthcare system?	1	Never
		2	Rarely
		3	Sometimes
		4	Often
		77	DON'T KNOW
		98	SKIPPED ON WEB
		99	REFUSED
Q16A	[I find ways to help others less fortunate than me] For you, how true are the following statements?	1	Not true
		2	Somewhat true
		3	Fairly true
		4	Very true
		77	DON'T KNOW
		98	SKIPPED ON WEB
		99	REFUSED
Q16B	[The dignity and well-being of all should be the most important concern in any society] For you, how true are the following statements?	1	Not true
		2	Somewhat true
		3	Fairly true
		4	Very true
		77	DON'T KNOW
		98	SKIPPED ON WEB
		99	REFUSED
Q16C	[One of the problems of todayâ€™s society is that people are often not kind enough to others] For you, how true are the following statements?	1	Not true
		2	Somewhat true
		3	Fairly true
		4	Very true
		77	DON'T KNOW
		98	SKIPPED ON WEB
		99	REFUSED
Q16D	[All people who are unable to provide for their own needs should be helped by others] For you, how true are the following statements?	1	Not true
		2	Somewhat true
		3	Fairly true
		4	Very true
		77	DON'T KNOW
		98	SKIPPED ON WEB
		99	REFUSED
VIDEO_INT	Are you able to turn your sound on now?	1	Yes
		2	No
		77	DON'T KNOW
		98	SKIPPED ON WEB
		99	REFUSED
VIDEO1	Instructions for watching your video	1	Continue
VIDEO	Were you able to see and hear the video?	1	Yes
		2	No
		77	DON'T KNOW
		98	SKIPPED ON WEB
		99	REFUSED
TRANSCRIPT	Todayâ€™s technologies, from genome sequencing to electronic health records, are turning health information into a valuable resource for answering health questions and improving care.	1	Continue
Q17A	[Health information can only be used for treating patients.] Based on what you saw in the video or read in the transcript, are the following statements true or false?	1	TRUE
		2	FALSE
		77	DON'T KNOW
		98	SKIPPED ON WEB
		99	REFUSED
Q17B	[Blood left over from tests used for treating or diagnosing a disease might be set aside to be used for research.] Based on what you saw in the video or read in the transcript, are the following statements true or false?	1	TRUE
		2	FALSE
		77	DON'T KNOW
		98	SKIPPED ON WEB
		99	REFUSED
Q17C	[Florence has cancer.] Based on what you saw in the video or read in the transcript, are the following statements true or false?	1	TRUE
		2	FALSE
		77	DON'T KNOW
		98	SKIPPED ON WEB
		99	REFUSED
Q18A	[I am comfortable with university researchers using my de-identified health information] For you, how true are the following statements?	1	Not true
		2	Somewhat true
		3	Fairly true
		4	Very true
		77	DON'T KNOW
		98	SKIPPED ON WEB
		99	REFUSED
Q18B	[I would like to be notified if university researchers will use my de-identified health information] For you, how true are the following statements?	1	Not true
		2	Somewhat true
		3	Fairly true
		4	Very true
		77	DON'T KNOW
		98	SKIPPED ON WEB
		99	REFUSED
Q19A	[I am comfortable with university researchers using my identified health information] For you, how true are the following statements?	1	Not true
		2	Somewhat true
		3	Fairly true
		4	Very true
		77	DON'T KNOW
		98	SKIPPED ON WEB
		99	REFUSED
Q19B	[I would like to be notified if university researchers will use my identified health information] For you, how true are the following statements?	1	Not true
		2	Somewhat true
		3	Fairly true
		4	Very true
		77	DON'T KNOW
		98	SKIPPED ON WEB
		99	REFUSED
Q20A	[I am comfortable with university researchers using my de-identified biospecimens] For you, how true are the following statements?	1	Not true
		2	Somewhat true
		3	Fairly true
		4	Very true
		77	DON'T KNOW
		98	SKIPPED ON WEB
		99	REFUSED
Q20B	[I would like to be notified if university researchers will use my de-identified biospecimens] For you, how true are the following statements?	1	Not true
		2	Somewhat true
		3	Fairly true
		4	Very true
		77	DON'T KNOW
		98	SKIPPED ON WEB
		99	REFUSED
Q21A	[I am comfortable with university researchers using my identified biospecimens] For you, how true are the following statements?	1	Not true
		2	Somewhat true
		3	Fairly true
		4	Very true
		77	DON'T KNOW
		98	SKIPPED ON WEB
		99	REFUSED
Q21B	[I would like to be notified if university researchers will use my identified biospecimens] For you, how true are the following statements?	1	Not true
		2	Somewhat true
		3	Fairly true
		4	Very true
		77	DON'T KNOW
		98	SKIPPED ON WEB
		99	REFUSED
Q22A	[I am comfortable with quality analysts using my de-identified health information.] For you, how true are the following statements about health information?	1	Not true
		2	Somewhat true
		3	Fairly true
		4	Very true
		77	DON'T KNOW
		98	SKIPPED ON WEB
		99	REFUSED
Q22B	[I would like to be notified if quality analysts use my de-identified health information.] For you, how true are the following statements about health information?	1	Not true
		2	Somewhat true
		3	Fairly true
		4	Very true
		77	DON'T KNOW
		98	SKIPPED ON WEB
		99	REFUSED
Q22C	[I am comfortable with quality analysts using my identified health information.] For you, how true are the following statements about health information?	1	Not true
		2	Somewhat true
		3	Fairly true
		4	Very true
		77	DON'T KNOW
		98	SKIPPED ON WEB
		99	REFUSED
Q22D	[I would like to be notified if quality analysts use my identified health information.] For you, how true are the following statements about health information?	1	Not true
		2	Somewhat true
		3	Fairly true
		4	Very true
		77	DON'T KNOW
		98	SKIPPED ON WEB
		99	REFUSED
Q23A	[I am comfortable with quality analysts using my de-identified biospecimens.] For you, how true are the following statements about biospecimens?	1	Not true
		2	Somewhat true
		3	Fairly true
		4	Very true
		77	DON'T KNOW
		98	SKIPPED ON WEB
		99	REFUSED
Q23B	[I would like to be notified if quality analysts use my de-identified biospecimens.] For you, how true are the following statements about biospecimens?	1	Not true
		2	Somewhat true
		3	Fairly true
		4	Very true
		77	DON'T KNOW
		98	SKIPPED ON WEB
		99	REFUSED
Q23C	[I am comfortable with quality analysts using my identified biospecimens.] For you, how true are the following statements about biospecimens?	1	Not true
		2	Somewhat true
		3	Fairly true
		4	Very true
		77	DON'T KNOW
		98	SKIPPED ON WEB
		99	REFUSED
Q23D	[I would like to be notified if quality analysts use my identified biospecimens.] For you, how true are the following statements about biospecimens?	1	Not true
		2	Somewhat true
		3	Fairly true
		4	Very true
		77	DON'T KNOW
		98	SKIPPED ON WEB
		99	REFUSED
Q24A	[I am comfortable with commercial companies using my de-identified health information.] The next questions are about the use of your health information by commercial companies.	1	Not true
		2	Somewhat true
		3	Fairly true
		4	Very true
		77	DON'T KNOW
		98	SKIPPED ON WEB
		99	REFUSED
Q24B	[I would like to be notified if commercial companies use my de-identified health information.] The next questions are about the use of your health information by commercial companies.	1	Not true
		2	Somewhat true
		3	Fairly true
		4	Very true
		77	DON'T KNOW
		98	SKIPPED ON WEB
		99	REFUSED
Q24C	[I am comfortable with commercial companies using my identified health information.] The next questions are about the use of your health information by commercial companies.	1	Not true
		2	Somewhat true
		3	Fairly true
		4	Very true
		77	DON'T KNOW
		98	SKIPPED ON WEB
		99	REFUSED
Q24D	[I would like to be notified if commercial companies use my identified health information.] The next questions are about the use of your health information by commercial companies.	1	Not true
		2	Somewhat true
		3	Fairly true
		4	Very true
		77	DON'T KNOW
		98	SKIPPED ON WEB
		99	REFUSED
Q24E	[I am comfortable with commercial companies using my de-identified biospecimens.] The next questions are about the use of your health information by commercial companies.	1	Not true
		2	Somewhat true
		3	Fairly true
		4	Very true
		77	DON'T KNOW
		98	SKIPPED ON WEB
		99	REFUSED
Q24F	[I would like to be notified if commercial companies use my de-identified biospecimens.] The next questions are about the use of your health information by commercial companies.	1	Not true
		2	Somewhat true
		3	Fairly true
		4	Very true
		77	DON'T KNOW
		98	SKIPPED ON WEB
		99	REFUSED
Q24G	[I am comfortable with commercial companies using my identified biospecimens.] The next questions are about the use of your health information by commercial companies.	1	Not true
		2	Somewhat true
		3	Fairly true
		4	Very true
		77	DON'T KNOW
		98	SKIPPED ON WEB
		99	REFUSED
Q24H	[I would like to be notified if commercial companies use my identified biospecimens.] The next questions are about the use of your health information by commercial companies.	1	Not true
		2	Somewhat true
		3	Fairly true
		4	Very true
		77	DON'T KNOW
		98	SKIPPED ON WEB
		99	REFUSED
Q25	How confident are you that de-identifying health information protects your privacy?	1	Not at all confident
		2	Somewhat confident
		3	Fairly confident
		4	Very confident
		77	DON'T KNOW
		98	SKIPPED ON WEB
		99	REFUSED
Q26A	[Your genetic information or DNA] How often would you like to be notified about the use of each of the following in research studies that start at your hospital and are shared with a commercial company?	1	Never
		2	Just once
		3	Once every five years
		4	Once a year
		5	Every time I visit my healthcare provider
		6	Every time the information is used
		77	DON'T KNOW
		98	SKIPPED ON WEB
		99	REFUSED
Q26B	[Your biospecimens] How often would you like to be notified about the use of each of the following in research studies that start at your hospital and are shared with a commercial company?	1	Never
		2	Just once
		3	Once every five years
		4	Once a year
		5	Every time I visit my healthcare provider
		6	Every time the information is used
		77	DON'T KNOW
		98	SKIPPED ON WEB
		99	REFUSED
Q26C	[Your identified health information] How often would you like to be notified about the use of each of the following in research studies that start at your hospital and are shared with a commercial company?	1	Never
		2	Just once
		3	Once every five years
		4	Once a year
		5	Every time I visit my healthcare provider
		6	Every time the information is used
		77	DON'T KNOW
		98	SKIPPED ON WEB
		99	REFUSED
Q26D	[Your de-identified health information] How often would you like to be notified about the use of each of the following in research studies that start at your hospital and are shared with a commercial company?	1	Never
		2	Just once
		3	Once every five years
		4	Once a year
		5	Every time I visit my healthcare provider
		6	Every time the information is used
		77	DON'T KNOW
		98	SKIPPED ON WEB
		99	REFUSED
Q27A	[using your DNA and health information to improve the diagnosis and treatment of cancer in other patients] How comfortable are you with a third-party commercial companyâ€¦	1	Not comfortable
		2	Somewhat comfortable
		3	Fairly comfortable
		4	Very comfortable
		77	DON'T KNOW
		98	SKIPPED ON WEB
		99	REFUSED
Q27B	[developing predictions about how you will respond to a particular cancer treatment] How comfortable are you with a third-party commercial companyâ€¦	1	Not comfortable
		2	Somewhat comfortable
		3	Fairly comfortable
		4	Very comfortable
		77	DON'T KNOW
		98	SKIPPED ON WEB
		99	REFUSED
Q27C	[storing your DNA and health information] How comfortable are you with a third-party commercial companyâ€¦	1	Not comfortable
		2	Somewhat comfortable
		3	Fairly comfortable
		4	Very comfortable
		77	DON'T KNOW
		98	SKIPPED ON WEB
		99	REFUSED
Q27D	[sharing predictions about how you will respond to cancer treatment with insurance companies] How comfortable are you with a third-party commercial companyâ€¦	1	Not comfortable
		2	Somewhat comfortable
		3	Fairly comfortable
		4	Very comfortable
		77	DON'T KNOW
		98	SKIPPED ON WEB
		99	REFUSED
Q27E	[selling de-identified health information to pharmaceutical companies] How comfortable are you with a third-party commercial companyâ€¦	1	Not comfortable
		2	Somewhat comfortable
		3	Fairly comfortable
		4	Very comfortable
		77	DON'T KNOW
		98	SKIPPED ON WEB
		99	REFUSED
Q28A	[To develop gene-editing methods that treat disease or disability.] How comfortable are you with sharing your own de-identifiedÂ biospecimen for research on gene-editing in the following ways?	1	Not comfortable
		2	Somewhat comfortable
		3	Fairly comfortable
		4	Very comfortable
		77	DON'T KNOW
		98	SKIPPED ON WEB
		99	REFUSED
Q28B	[To develop gene-editing methods that enhance a person physically (make them stronger or faster) or mentally (increase intelligence).] How comfortable are you with sharing your own de-identifiedÂ biospecimen for research on gene-editing in the following	1	Not comfortable
		2	Somewhat comfortable
		3	Fairly comfortable
		4	Very comfortable
		77	DON'T KNOW
		98	SKIPPED ON WEB
		99	REFUSED
Q29A	[To develop gene-editing methods that treat disease or disability.] How comfortable are you with sharing your own identifiedÂ biospecimen for research on gene-editing in the following ways?	1	Not comfortable
		2	Somewhat comfortable
		3	Fairly comfortable
		4	Very comfortable
		77	DON'T KNOW
		98	SKIPPED ON WEB
		99	REFUSED
Q29B	[To develop gene-editing methods that enhance a person physically (make them stronger or faster) or mentally (increase intelligence).] How comfortable are you with sharing your own identifiedÂ biospecimen for research on gene-editing in the following way	1	Not comfortable
		2	Somewhat comfortable
		3	Fairly comfortable
		4	Very comfortable
		77	DON'T KNOW
		98	SKIPPED ON WEB
		99	REFUSED
Q30	How comfortable are you with your tax dollars being used to support research on gene-editing?	1	Not comfortable
		2	Somewhat comfortable
		3	Fairly comfortable
		4	Very comfortable
		77	DON'T KNOW
		98	SKIPPED ON WEB
		99	REFUSED
Q31A	[On you] How optimistic are you that gene-editing will have a positive impact:	1	Not at all optimistic
		2	Somewhat optimistic
		3	Quite optimistic
		4	Very optimistic
		77	DON'T KNOW
		98	SKIPPED ON WEB
		99	REFUSED
Q31B	[On your family] How optimistic are you that gene-editing will have a positive impact:	1	Not at all optimistic
		2	Somewhat optimistic
		3	Quite optimistic
		4	Very optimistic
		77	DON'T KNOW
		98	SKIPPED ON WEB
		99	REFUSED
Q31C	[On society] How optimistic are you that gene-editing will have a positive impact:	1	Not at all optimistic
		2	Somewhat optimistic
		3	Quite optimistic
		4	Very optimistic
		77	DON'T KNOW
		98	SKIPPED ON WEB
		99	REFUSED
Q32A	[On you] How fearful are you that gene-editing will have a negative impact:	1	Not at all fearful
		2	Somewhat fearful
		3	Quite fearful
		4	Very fearful
		77	DON'T KNOW
		98	SKIPPED ON WEB
		99	REFUSED
Q32B	[On your family] How fearful are you that gene-editing will have a negative impact:	1	Not at all fearful
		2	Somewhat fearful
		3	Quite fearful
		4	Very fearful
		77	DON'T KNOW
		98	SKIPPED ON WEB
		99	REFUSED
Q32C	[On society] How fearful are you that gene-editing will have a negative impact:	1	Not at all fearful
		2	Somewhat fearful
		3	Quite fearful
		4	Very fearful
		77	DON'T KNOW
		98	SKIPPED ON WEB
		99	REFUSED
Q33A	[People have an ethical obligation to allow their health information to be used for healthcare quality analysis] For you, how true are the following statements?	1	Not true
		2	Somewhat true
		3	Fairly true
		4	Very true
		77	DON'T KNOW
		98	SKIPPED ON WEB
		99	REFUSED
Q33B	[People have an ethical obligation to allow their health information to be used for research] For you, how true are the following statements?	1	Not true
		2	Somewhat true
		3	Fairly true
		4	Very true
		77	DON'T KNOW
		98	SKIPPED ON WEB
		99	REFUSED
Q34A	[Try hard to be fair in dealing with others] For you, how true are the following statements about the organizations that have your health information and share it?	1	Not true
		2	Somewhat true
		3	Fairly true
		4	Very true
		77	DON'T KNOW
		98	SKIPPED ON WEB
		99	REFUSED
Q34B	[Would try to hide a serious mistake they made] For you, how true are the following statements about the organizations that have your health information and share it?	1	Not true
		2	Somewhat true
		3	Fairly true
		4	Very true
		77	DON'T KNOW
		98	SKIPPED ON WEB
		99	REFUSED
Q34C	[Tell me how my health information is used] For you, how true are the following statements about the organizations that have your health information and share it?	1	Not true
		2	Somewhat true
		3	Fairly true
		4	Very true
		77	DON'T KNOW
		98	SKIPPED ON WEB
		99	REFUSED
Q34D	[Would never mislead me about how my health information is used] For you, how true are the following statements about the organizations that have your health information and share it?	1	Not true
		2	Somewhat true
		3	Fairly true
		4	Very true
		77	DON'T KNOW
		98	SKIPPED ON WEB
		99	REFUSED
Q34E	[Have a particular interest in collecting my biospecimens compared to other peopleâ€™s] For you, how true are the following statements about the organizations that have your health information and share it?	1	Not true
		2	Somewhat true
		3	Fairly true
		4	Very true
		77	DON'T KNOW
		98	SKIPPED ON WEB
		99	REFUSED
Q35A	[Are not good at their jobs] The organizations that have my health information and share itâ€¦	1	Not true
		2	Somewhat true
		3	Fairly true
		4	Very true
		77	DON'T KNOW
		98	SKIPPED ON WEB
		99	REFUSED
Q35B	[Have specialized capabilities that can promote innovation in health] The organizations that have my health information and share itâ€¦	1	Not true
		2	Somewhat true
		3	Fairly true
		4	Very true
		77	DON'T KNOW
		98	SKIPPED ON WEB
		99	REFUSED
Q35C	[Can use large amounts of data to improve patient care] The organizations that have my health information and share itâ€¦	1	Not true
		2	Somewhat true
		3	Fairly true
		4	Very true
		77	DON'T KNOW
		98	SKIPPED ON WEB
		99	REFUSED
Q36A	[Can be trusted to use my health information responsibly] The organizations that have my health information and share itâ€¦	1	Not true
		2	Somewhat true
		3	Fairly true
		4	Very true
		77	DON'T KNOW
		98	SKIPPED ON WEB
		99	REFUSED
Q36B	[Think about what is best for me] The organizations that have my health information and share itâ€¦	1	Not true
		2	Somewhat true
		3	Fairly true
		4	Very true
		77	DON'T KNOW
		98	SKIPPED ON WEB
		99	REFUSED
Q36C	[Act in an ethical manner] The organizations that have my health information and share itâ€¦	1	Not true
		2	Somewhat true
		3	Fairly true
		4	Very true
		77	DON'T KNOW
		98	SKIPPED ON WEB
		99	REFUSED
Q37A	[Deliberately withhold important information from me about my medical care] The organizations that have my health information and share itâ€¦	1	Not true
		2	Somewhat true
		3	Fairly true
		4	Very true
		77	DON'T KNOW
		98	SKIPPED ON WEB
		99	REFUSED
Q37B	[Disclose their financial conflicts of interest] The organizations that have my health information and share itâ€¦	1	Not true
		2	Somewhat true
		3	Fairly true
		4	Very true
		77	DON'T KNOW
		98	SKIPPED ON WEB
		99	REFUSED
Q37C	[Experiment on patients without telling them] The organizations that have my health information and share itâ€¦	1	Not true
		2	Somewhat true
		3	Fairly true
		4	Very true
		77	DON'T KNOW
		98	SKIPPED ON WEB
		99	REFUSED
Q37D	[Treat everyone the same, regardless of their race or ethnicity] The organizations that have my health information and share itâ€¦	1	Not true
		2	Somewhat true
		3	Fairly true
		4	Very true
		77	DON'T KNOW
		98	SKIPPED ON WEB
		99	REFUSED
Q37E	[Treat everyone the same, regardless of their income] The organizations that have my health information and share itâ€¦	1	Not true
		2	Somewhat true
		3	Fairly true
		4	Very true
		77	DON'T KNOW
		98	SKIPPED ON WEB
		99	REFUSED
Q38A	[Health care providers care most about making money for themselves] For you, how true are the following statements about health care providers?	1	Not true
		2	Somewhat true
		3	Fairly true
		4	Very true
		77	DON'T KNOW
		98	SKIPPED ON WEB
		99	REFUSED
Q38B	[Health care providers do not care about helping people like me] For you, how true are the following statements about health care providers?	1	Not true
		2	Somewhat true
		3	Fairly true
		4	Very true
		77	DON'T KNOW
		98	SKIPPED ON WEB
		99	REFUSED
Q38C	[I trust health care providers to use my health information responsibly] For you, how true are the following statements about health care providers?	1	Not true
		2	Somewhat true
		3	Fairly true
		4	Very true
		77	DON'T KNOW
		98	SKIPPED ON WEB
		99	REFUSED
Q38D	[Health care providers disclose their conflicts of interest] For you, how true are the following statements about health care providers?	1	Not true
		2	Somewhat true
		3	Fairly true
		4	Very true
		77	DON'T KNOW
		98	SKIPPED ON WEB
		99	REFUSED
Q38E	[All things considered, health care providers in this country can be trusted] For you, how true are the following statements about health care providers?	1	Not true
		2	Somewhat true
		3	Fairly true
		4	Very true
		77	DON'T KNOW
		98	SKIPPED ON WEB
		99	REFUSED
Q39A	[The privacy policies of my healthcare system are clear to me] For you, how true are the following statements?	1	Not true
		2	Somewhat true
		3	Fairly true
		4	Very true
		77	DON'T KNOW
		98	SKIPPED ON WEB
		99	REFUSED
Q39B	[I am satisfied with the level of access I have to information in my electronic health record] For you, how true are the following statements?	1	Not true
		2	Somewhat true
		3	Fairly true
		4	Very true
		77	DON'T KNOW
		98	SKIPPED ON WEB
		99	REFUSED
Q39C	[I am confident in my ability to manage how my health information is used] For you, how true are the following statements?	1	Not true
		2	Somewhat true
		3	Fairly true
		4	Very true
		77	DON'T KNOW
		98	SKIPPED ON WEB
		99	REFUSED
Q39D	[My healthcare system respects my privacy] For you, how true are the following statements?	1	Not true
		2	Somewhat true
		3	Fairly true
		4	Very true
		77	DON'T KNOW
		98	SKIPPED ON WEB
		99	REFUSED
Q40A	[I should have more control over how my health information is used] For you, how true are the following statements?	1	Not true
		2	Somewhat true
		3	Fairly true
		4	Very true
		77	DON'T KNOW
		98	SKIPPED ON WEB
		99	REFUSED
Q40B	[My healthcare system is transparent about how my health information is used] For you, how true are the following statements?	1	Not true
		2	Somewhat true
		3	Fairly true
		4	Very true
		77	DON'T KNOW
		98	SKIPPED ON WEB
		99	REFUSED
Q40C	[My healthcare system would notify me if the security of my health information had been compromised] For you, how true are the following statements?	1	Not true
		2	Somewhat true
		3	Fairly true
		4	Very true
		77	DON'T KNOW
		98	SKIPPED ON WEB
		99	REFUSED
Q41A	[I worry that private information about my health could be used against me] For you, how true are the following statements?	1	Not true
		2	Somewhat true
		3	Fairly true
		4	Very true
		77	DON'T KNOW
		98	SKIPPED ON WEB
		99	REFUSED
Q41B	[I worry my health information is available to people who have no business seeing it] For you, how true are the following statements?	1	Not true
		2	Somewhat true
		3	Fairly true
		4	Very true
		77	DON'T KNOW
		98	SKIPPED ON WEB
		99	REFUSED
Q41C	[There are some things I would not tell my healthcare providers because I can't trust them with the information] For you, how true are the following statements?	1	Not true
		2	Somewhat true
		3	Fairly true
		4	Very true
		77	DON'T KNOW
		98	SKIPPED ON WEB
		99	REFUSED
Q41D	[My healthcare system discloses its conflicts of interest] For you, how true are the following statements?	1	Not true
		2	Somewhat true
		3	Fairly true
		4	Very true
		77	DON'T KNOW
		98	SKIPPED ON WEB
		99	REFUSED
Q42	Have you ever kept information from your healthcare provider because you were concerned about privacy or security?	1	Yes
		2	No
		77	DON'T KNOW
		98	SKIPPED ON WEB
		99	REFUSED
Q43A	[My healthcare provider is the only person who decides how information in my electronic health record is used] What do you think of the following statements: true or false?	1	TRUE
		2	FALSE
		77	I don’t know
		98	SKIPPED ON WEB
		99	REFUSED
Q43B	[Health insurance companies are prohibited from using my health information to deny me coverage] What do you think of the following statements: true or false?	1	TRUE
		2	FALSE
		77	I don’t know
		98	SKIPPED ON WEB
		99	REFUSED
Q43C	[I own my health information] What do you think of the following statements: true or false?	1	TRUE
		2	FALSE
		77	I don’t know
		98	SKIPPED ON WEB
		99	REFUSED
Q43D	[My permission is required for research using my de-identified health information] What do you think of the following statements: true or false?	1	TRUE
		2	FALSE
		77	I don’t know
		98	SKIPPED ON WEB
		99	REFUSED
Q43E	[My genetic code is specific to me] What do you think of the following statements: true or false?	1	TRUE
		2	FALSE
		77	I don’t know
		98	SKIPPED ON WEB
		99	REFUSED
Q43F	[Health organizations are required to report large-scale data breaches] What do you think of the following statements: true or false?	1	TRUE
		2	FALSE
		77	I don’t know
		98	SKIPPED ON WEB
		99	REFUSED
Q44A	[My healthcare system will use my health information how they see fit, regardless of my preferences] For you, how true are the following statements?	1	Not true
		2	Somewhat true
		3	Fairly true
		4	Very true
		77	DON'T KNOW
		98	SKIPPED ON WEB
		99	REFUSED
Q44B	[Healthcare systems in this country respect patientsâ€™ opinions about how their health information should be used] For you, how true are the following statements?	1	Not true
		2	Somewhat true
		3	Fairly true
		4	Very true
		77	DON'T KNOW
		98	SKIPPED ON WEB
		99	REFUSED
Q45A	[I should have a right to participate in medical research] For you, how true are the following statements?	1	Not true
		2	Somewhat true
		3	Fairly true
		4	Very true
		77	DON'T KNOW
		98	SKIPPED ON WEB
		99	REFUSED
Q45B	[Information about my health should be kept indefinitely in my electronic health record] For you, how true are the following statements?	1	Not true
		2	Somewhat true
		3	Fairly true
		4	Very true
		77	DON'T KNOW
		98	SKIPPED ON WEB
		99	REFUSED
Q45C	[I should be able to delete my electronic health record] For you, how true are the following statements?	1	Not true
		2	Somewhat true
		3	Fairly true
		4	Very true
		77	DON'T KNOW
		98	SKIPPED ON WEB
		99	REFUSED
Q45D	[I should be able to access all of my healthcare providers through a single patient portal] For you, how true are the following statements?	1	Not true
		2	Somewhat true
		3	Fairly true
		4	Very true
		77	DON'T KNOW
		98	SKIPPED ON WEB
		99	REFUSED
Q46A	[It is important that I know who has health information about me] For you, how true are the following statements?	1	Not true
		2	Somewhat true
		3	Fairly true
		4	Very true
		77	DON'T KNOW
		98	SKIPPED ON WEB
		99	REFUSED
Q46B	[I should be able to find out how my health information has been shared] For you, how true are the following statements?	1	Not true
		2	Somewhat true
		3	Fairly true
		4	Very true
		77	DON'T KNOW
		98	SKIPPED ON WEB
		99	REFUSED
Q47A	[It is okay for law enforcement to access health information] For you, how true are the following statements?	1	Not true
		2	Somewhat true
		3	Fairly true
		4	Very true
		77	DON'T KNOW
		98	SKIPPED ON WEB
		99	REFUSED
Q47B	[Existing laws provide a reasonable level of protection for the privacy of patient information] For you, how true are the following statements?	1	Not true
		2	Somewhat true
		3	Fairly true
		4	Very true
		77	DON'T KNOW
		98	SKIPPED ON WEB
		99	REFUSED
Q47C	[I am confident that electronic health information is sufficiently protected by current law and regulation] For you, how true are the following statements?	1	Not true
		2	Somewhat true
		3	Fairly true
		4	Very true
		77	DON'T KNOW
		98	SKIPPED ON WEB
		99	REFUSED
Q48A	[they should use the money to provide health care for other people who canâ€™t afford it.] For you, how true are the following statements? If my healthcare system makes money from my biospecimensâ€¦	1	Not true
		2	Somewhat true
		3	Fairly true
		4	Very true
		77	DON'T KNOW
		98	SKIPPED ON WEB
		99	REFUSED
Q48B	[they should use the money to provide health care for other people who have the same health problems as me.] For you, how true are the following statements? If my healthcare system makes money from my biospecimensâ€¦	1	Not true
		2	Somewhat true
		3	Fairly true
		4	Very true
		77	DON'T KNOW
		98	SKIPPED ON WEB
		99	REFUSED
Q48C	[they should use the money to improve quality of care in my healthcare system.] For you, how true are the following statements? If my healthcare system makes money from my biospecimensâ€¦	1	Not true
		2	Somewhat true
		3	Fairly true
		4	Very true
		77	DON'T KNOW
		98	SKIPPED ON WEB
		99	REFUSED
Q48D	[they should use the money to support future research on my health problems.] For you, how true are the following statements? If my healthcare system makes money from my biospecimensâ€¦	1	Not true
		2	Somewhat true
		3	Fairly true
		4	Very true
		77	DON'T KNOW
		98	SKIPPED ON WEB
		99	REFUSED
Q48E	[they should use the money to support future research on any kind of health problem.] For you, how true are the following statements? If my healthcare system makes money from my biospecimensâ€¦	1	Not true
		2	Somewhat true
		3	Fairly true
		4	Very true
		77	DON'T KNOW
		98	SKIPPED ON WEB
		99	REFUSED
Q48F	[they should use it however they want.] For you, how true are the following statements? If my healthcare system makes money from my biospecimensâ€¦	1	Not true
		2	Somewhat true
		3	Fairly true
		4	Very true
		77	DON'T KNOW
		98	SKIPPED ON WEB
		99	REFUSED
Q49	Given what you know about companies like 23andMe and AncestryDNA, do you generally have a favorable or unfavorable opinion of these companies?	1	Very favorable
		2	Somewhat favorable
		3	Somewhat unfavorable
		4	Very unfavorable
		77	DON'T KNOW
		98	SKIPPED ON WEB
		99	REFUSED
Q50	Are you comfortable with drug companies purchasing genetic and ancestry data from companies like 23andMe or AncestryDNA?	1	Yes
		2	No
		77	DON'T KNOW
		98	SKIPPED ON WEB
		99	REFUSED
Q51	Are you comfortable with law enforcement using genetic and ancestry data from companies like 23andMe or AncestryDNA?	1	Yes
		2	No
		77	DON'T KNOW
		98	SKIPPED ON WEB
		99	REFUSED
Q53	Have you experienced problems with stolen or misused personal information (e.g., social security number, credit or debit cards, and bank accounts) within the last five years?	1	Yes, I am currently experiencing problems
		2	Yes, but all problems have been resolved
		3	No, I have not experienced any problems within the past five years
		77	DON'T KNOW
		98	SKIPPED ON WEB
		99	REFUSED
Q54	I believe my financial information has been compromised as the result of a data breach or hacking.	1	Yes
		2	No
		77	DON'T KNOW
		98	SKIPPED ON WEB
		99	REFUSED
Q55A	[Facebook sharing information with Cambridge Analytica for political purposes] How concerned are you about the following recent events:	1	Not at all concerned
		2	Somewhat concerned
		3	Fairly concerned
		4	Very concerned
		77	DON'T KNOW
		98	SKIPPED ON WEB
		99	REFUSED
Q55B	[Data breach of peopleâ€™s social security numbers and driverâ€™s license numbers at Equifax] How concerned are you about the following recent events:	1	Not at all concerned
		2	Somewhat concerned
		3	Fairly concerned
		4	Very concerned
		77	DON'T KNOW
		98	SKIPPED ON WEB
		99	REFUSED
Q55C	[Sloan Kettering hospital executives using hospital data for their own startup company] How concerned are you about the following recent events:	1	Not at all concerned
		2	Somewhat concerned
		3	Fairly concerned
		4	Very concerned
		77	DON'T KNOW
		98	SKIPPED ON WEB
		99	REFUSED
Q55D	[Marriott data breach of passport numbers and credit card numbers] How concerned are you about the following recent events:	1	Not at all concerned
		2	Somewhat concerned
		3	Fairly concerned
		4	Very concerned
		77	DON'T KNOW
		98	SKIPPED ON WEB
		99	REFUSED
HHSIZE2	Including yourself, how many people live in your household?	77	DON'T KNOW
		98	SKIP ON WEB
		99	REFUSED
INCOME2	What was your total household income in 2018?	7777777	DON'T KNOW
		9999998	SKIPPED ON WEB
		9999999	REFUSED
DOV_FPL	DATA ONLY: COMPUTES WHETHER R IS BELOW FEDERAL POVERLY LEVEL	0	NOT FPL
		1	FPL
CLOSE1	In thinking about health information sharing, do you have any comments you would like to share?	77	DON'T KNOW
		98	SKIPPED ON WEB
		99	REFUSED
SURV_MODE	Survey interview mode (online or phone)	1	Phone interview
		2	Web Interview
SURV_LANG	Survey Interview Language	1	English
		2	Spanish
GENDER	Respondent gender	0	Unknown
		1	Male
		2	Female
AGE4	Age - 4 Categories	1	18-29
		2	30-44
		3	45-59
		4	60+
		99	Under 18
AGE7	Age - 7 Categories	1	18-24
		2	25-34
		3	35-44
		4	45-54
		5	55-64
		6	65-74
		7	75+
		99	Under 18
RACETHNICITY	Combined Race/Ethnicity	1	White, non-Hispanic
		2	Black, non-Hispanic
		3	Other, non-Hispanic
		4	Hispanic
		5	2+, non-Hispanic
		6	Asian, non-Hispanic
EDUC	Education (Highest Degree Received)	1	No formal education
		2	1st, 2nd, 3rd, or 4th grade
		3	5th or 6th grade
		4	7th or 8th grade
		5	9th grade
		6	10th grade
		7	11th grade
		8	12th grade NO DIPLOMA
		9	HIGH SCHOOL GRADUATE - high school DIPLOMA or the equivalent (GED)
		10	Some college, no degree
		11	Associate degree
		12	Bachelors degree
		13	Masters degree
		14	Professional or Doctorate degree
EDUC4	4-level education	1	No HS diploma
		2	HS graduate or equivalent
		3	Some college
		4	BA or above
MARITAL	Marital Status	1	Married
		2	Widowed
		3	Divorced
		4	Separated
		5	Never married
		6	Living with partner
EMPLOY	Current Employment Status	1	Working - as a paid employee
		2	Working - self-employed
		3	Not working - on temporary layoff from a job
		4	Not working - looking for work
		5	Not working - retired
		6	Not working - disabled
		7	Not working - other
INCOME	Household Income	1	Less than $5,000
		2	$5,000 to $9,999
		3	$10,000 to $14,999
		4	$15,000 to $19,999
		5	$20,000 to $24,999
		6	$25,000 to $29,999
		7	$30,000 to $34,999
		8	$35,000 to $39,999
		9	$40,000 to $49,999
		10	$50,000 to $59,999
		11	$60,000 to $74,999
		12	$75,000 to $84,999
		13	$85,000 to $99,999
		14	$100,000 to $124,999
		15	$125,000 to $149,999
		16	$150,000 to $174,999
		17	$175,000 to $199,999
		18	$200,000 or more
STATE	State	77	DON'T KNOW
		99	REFUSED
		AK	Alaska
		AL	Alabama
		AR	Arkansas
		AZ	Arizona
		CA	California
		CO	Colorado
		CT	Connecticut
		DC	District of Columbia
		DE	Delaware
		FL	Florida
		GA	Georgia
		HI	Hawaii
		IA	Iowa
		ID	Idaho
		IL	Illinois
		IN	Indiana
		KS	Kansas
		KY	Kentucky
		LA	Louisiana
		MA	Massachusetts
		MD	Maryland
		ME	Maine
		MI	Michigan
		MN	Minnesota
		MO	Missouri
		MS	Mississippi
		MT	Montana
		NC	North Carolina
		ND	North Dakota
		NE	Nebraska
		NH	New Hampshire
		NJ	New Jersey
		NM	New Mexico
		NV	Nevada
		NY	New York
		OE	Oregon
		OH	Ohio
		OK	Oklahoma
		OR	Oregon
		PA	Pennsylvania
		RI	Rhode Island
		SC	South Carolina
		SD	South Dakota
		TN	Tennessee
		TX	Texas
		UT	Utah
		VA	Virginia
		VI	Virgin Islands
		VT	Vermont
		WA	Washington
		WI	Wisconsin
		WV	West Virginia
		WY	Wyoming
REGION4	4-level region	1	Northeast
		2	Midwest
		3	South
		4	West
REGION9	9-level region	1	New England
		2	Mid-Atlantic
		3	East North Central
		4	West North Central
		5	South Atlantic
		6	East South Central
		7	West South Central
		8	Mountain
		9	Pacific
METRO	Metropolitan area flag	0	Non-Metro Area
		1	Metro Area
INTERNET	HH internet access via dial-up, DSL, or cable broadband at home	0	Non-internet household
		1	Internet Household
HOUSING	Home Ownership	1	Owned or being bought by you or someone in your household
		2	Rented for cash
		3	Occupied without payment of cash rent
HOME_TYPE	Type of building of panelists' residence	1	A one-family house detached from any other house
		2	A one-family house attached to one or more houses
		3	A building with 2 or more apartments
		4	A mobile home or trailer
		5	Boat, RV, van, etc
PHONESERVICE	Telephone service for the household	1	Landline telephone only
		2	Have a landline, but mostly use cellphone
		3	Have cellphone, but mostly use landline
		4	Cellphone only
		5	No telephone service

## Sheet: Additional Variable Information
Variable Information
Variable	Position	Label	Measurement Level	Role	Column Width	Alignment	Print Format	Write Format
Long_ID	1	Longitudinal ID	Scale	Input	15	Right	F15	F15
CaseId	2	Case ID	Nominal	Input	50	Right	F4	F4
WEIGHT	3	Post-stratification weights - 21+ general population (N=2,157)	Scale	Input	12	Right	F10.8	F10.8
WEIGHT2	4	Post-stratification weights - 21+ Hispanic and Black (N=765)	Scale	Input	12	Right	F10.8	F10.8
WEIGHT3	5	Post-stratification weights - 21+ <=200% FPL (N=835)	Scale	Input	12	Right	F10.8	F10.8
PARTYID7	6	PRELOAD : P_PARTYID7	Nominal	Input	8	Right	F4	F4
Q1A	7	[My healthcare provider uses an electronic health record] Please state if the following are true or false:	Nominal	Input	8	Right	F4	F4
Q1B	8	[I have used a patient portal to access my health information online] Please state if the following are true or false:	Nominal	Input	8	Right	F4	F4
Q1C	9	[I am worried about being able to pay medical bills] Please state if the following are true or false:	Nominal	Input	8	Right	F4	F4
Q1D	10	[I am confident my health insurance covers my medical needs] Please state if the following are true or false:	Nominal	Input	8	Right	F4	F4
Q1A1	11	I have more than one patient portal.	Nominal	Input	8	Right	F4	F4
Q2_1	12	[seen a healthcare provider?] In the past 12 months, have youâ€¦	Nominal	Input	8	Right	F4	F4
Q2_2	13	[been seen in the emergency room?] In the past 12 months, have youâ€¦	Nominal	Input	8	Right	F4	F4
Q2_3	14	[spent one or more nights in the hospital?] In the past 12 months, have youâ€¦	Nominal	Input	8	Right	F4	F4
Q2_4	15	[been screened for cancer? (mammogram, Pap test, colonoscopy, lung cancer)] In the past 12 months, have you...	Nominal	Input	8	Right	F4	F4
Q2_5	16	[been treated for cancer?] In the past 12 months, have you...	Nominal	Input	8	Right	F4	F4
Q2_6	17	[None of the above] In the past 12 months, have you...	Nominal	Input	8	Right	F4	F4
Q2_SKP	18	[SKIPPED ON WEB] In the past 12 months, have you...	Nominal	Input	8	Right	F4	F4
Q3_1	19	[been seen in the emergency room?] In the past 12 months, have any of your loved ones...	Nominal	Input	8	Right	F4	F4
Q3_2	20	[spent one or more nights in the hospital?] In the past 12 months, have any of your loved ones...	Nominal	Input	8	Right	F4	F4
Q3_3	21	[been treated for cancer?] In the past 12 months, have any of your loved ones...	Nominal	Input	8	Right	F4	F4
Q3_4	22	[None of the above] In the past 12 months, have any of your loved ones...	Nominal	Input	8	Right	F4	F4
Q3_SKP	23	[SKIPPED ON WEB] In the past 12 months, have any of your loved ones...	Nominal	Input	8	Right	F4	F4
Q4	24	Have you ever been told by a healthcare provider that you have cancer?	Nominal	Input	8	Right	F4	F4
Q5	25	Do you have a family history of cancer?	Nominal	Input	8	Right	F4	F4
Q6	26	Would you say that in general your health isâ€¦	Nominal	Input	8	Right	F4	F4
Q8	27	What kind of healthcare provider do you typically go if you are sick or need advice about your health?	Nominal	Input	8	Right	F4	F4
Q8OE	28	What kind of healthcare provider do you typically go if you are sick or need advice about your health?	Nominal	Input	50	Left	A1530	A1530
Q9	29	Approximately when was the last time you saw a healthcare provider?	Nominal	Input	8	Right	F4	F4
Q10	30	Are you now covered by any form of health insurance or health plan (this includes Medicare, Medicaid, private health insurance and insurance plans available through healthcare.gov)?	Nominal	Input	8	Right	F4	F4
Q11A	31	[The healthcare system in this country is easy to use] For you, how true are the following statements?	Nominal	Input	8	Right	F4	F4
Q11B	32	[I can get the healthcare I need when I need it] For you, how true are the following statements?	Nominal	Input	8	Right	F4	F4
Q11C	33	[I get all the information I need about my health from my healthcare provider] For you, how true are the following statements?	Nominal	Input	8	Right	F4	F4
Q11D	34	[I could access my electronic health record if I wanted to] For you, how true are the following statements?	Nominal	Input	8	Right	F4	F4
Q11E	35	[In general, I am satisfied with the treatment I receive from my healthcare providers] For you, how true are the following statements?	Nominal	Input	8	Right	F4	F4
Q12A	36	[Most healthcare systems in this country are too big to care about individual patients] For you, how true are the following statements?	Nominal	Input	8	Right	F4	F4
Q12B	37	[My healthcare system is too big to care about me] For you, how true are the following statements?	Nominal	Input	8	Right	F4	F4
Q12C	38	[Healthcare systems in this country work to prevent harm to their patients] For you, how true are the following statements?	Nominal	Input	8	Right	F4	F4
Q12D	39	[I feel respected when I seek health care] For you, how true are the following statements?	Nominal	Input	8	Right	F4	F4
Q13A	40	[My healthcare system treats me fairly] For you, how true are the following statements?	Nominal	Input	8	Right	F4	F4
Q13B	41	[My healthcare system treats me with kindness] For you, how true are the following statements?	Nominal	Input	8	Right	F4	F4
Q14	42	Have you ever experienced discrimination, or been hassled or made to feel inferior while getting medical care?	Nominal	Input	8	Right	F4	F4
Q14AA	43	How often has this happened?	Nominal	Input	8	Right	F4	F4
Q14A	44	What do you think was the main reason for this experience?	Nominal	Input	8	Right	F4	F4
Q14AOE	45	What do you think was the main reason for this experience?	Nominal	Input	50	Left	A1530	A1530
Q15	46	How often do you feel that racial/ethnic groups who are not white, such as African Americans and Latinos, are discriminated against in the healthcare system?	Nominal	Input	8	Right	F4	F4
Q16A	47	[I find ways to help others less fortunate than me] For you, how true are the following statements?	Nominal	Input	8	Right	F4	F4
Q16B	48	[The dignity and well-being of all should be the most important concern in any society] For you, how true are the following statements?	Nominal	Input	8	Right	F4	F4
Q16C	49	[One of the problems of todayâ€™s society is that people are often not kind enough to others] For you, how true are the following statements?	Nominal	Input	8	Right	F4	F4
Q16D	50	[All people who are unable to provide for their own needs should be helped by others] For you, how true are the following statements?	Nominal	Input	8	Right	F4	F4
VIDEO_INT	51	Are you able to turn your sound on now?	Nominal	Input	8	Right	F4	F4
VIDEO1	52	Instructions for watching your video	Nominal	Input	8	Right	F4	F4
VIDEO	53	Were you able to see and hear the video?	Nominal	Input	8	Right	F4	F4
TRANSCRIPT	54	Todayâ€™s technologies, from genome sequencing to electronic health records, are turning health information into a valuable resource for answering health questions and improving care.	Nominal	Input	8	Right	F4	F4
Q17A	55	[Health information can only be used for treating patients.] Based on what you saw in the video or read in the transcript, are the following statements true or false?	Nominal	Input	8	Right	F4	F4
Q17B	56	[Blood left over from tests used for treating or diagnosing a disease might be set aside to be used for research.] Based on what you saw in the video or read in the transcript, are the following statements true or false?	Nominal	Input	8	Right	F4	F4
Q17C	57	[Florence has cancer.] Based on what you saw in the video or read in the transcript, are the following statements true or false?	Nominal	Input	8	Right	F4	F4
Q18A	58	[I am comfortable with university researchers using my de-identified health information] For you, how true are the following statements?	Nominal	Input	8	Right	F4	F4
Q18B	59	[I would like to be notified if university researchers will use my de-identified health information] For you, how true are the following statements?	Nominal	Input	8	Right	F4	F4
Q19A	60	[I am comfortable with university researchers using my identified health information] For you, how true are the following statements?	Nominal	Input	8	Right	F4	F4
Q19B	61	[I would like to be notified if university researchers will use my identified health information] For you, how true are the following statements?	Nominal	Input	8	Right	F4	F4
Q20A	62	[I am comfortable with university researchers using my de-identified biospecimens] For you, how true are the following statements?	Nominal	Input	8	Right	F4	F4
Q20B	63	[I would like to be notified if university researchers will use my de-identified biospecimens] For you, how true are the following statements?	Nominal	Input	8	Right	F4	F4
Q21A	64	[I am comfortable with university researchers using my identified biospecimens] For you, how true are the following statements?	Nominal	Input	8	Right	F4	F4
Q21B	65	[I would like to be notified if university researchers will use my identified biospecimens] For you, how true are the following statements?	Nominal	Input	8	Right	F4	F4
Q22A	66	[I am comfortable with quality analysts using my de-identified health information.] For you, how true are the following statements about health information?	Nominal	Input	8	Right	F4	F4
Q22B	67	[I would like to be notified if quality analysts use my de-identified health information.] For you, how true are the following statements about health information?	Nominal	Input	8	Right	F4	F4
Q22C	68	[I am comfortable with quality analysts using my identified health information.] For you, how true are the following statements about health information?	Nominal	Input	8	Right	F4	F4
Q22D	69	[I would like to be notified if quality analysts use my identified health information.] For you, how true are the following statements about health information?	Nominal	Input	8	Right	F4	F4
Q23A	70	[I am comfortable with quality analysts using my de-identified biospecimens.] For you, how true are the following statements about biospecimens?	Nominal	Input	8	Right	F4	F4
Q23B	71	[I would like to be notified if quality analysts use my de-identified biospecimens.] For you, how true are the following statements about biospecimens?	Nominal	Input	8	Right	F4	F4
Q23C	72	[I am comfortable with quality analysts using my identified biospecimens.] For you, how true are the following statements about biospecimens?	Nominal	Input	8	Right	F4	F4
Q23D	73	[I would like to be notified if quality analysts use my identified biospecimens.] For you, how true are the following statements about biospecimens?	Nominal	Input	8	Right	F4	F4
Q24A	74	[I am comfortable with commercial companies using my de-identified health information.] The next questions are about the use of your health information by commercial companies.	Nominal	Input	8	Right	F4	F4
Q24B	75	[I would like to be notified if commercial companies use my de-identified health information.] The next questions are about the use of your health information by commercial companies.	Nominal	Input	8	Right	F4	F4
Q24C	76	[I am comfortable with commercial companies using my identified health information.] The next questions are about the use of your health information by commercial companies.	Nominal	Input	8	Right	F4	F4
Q24D	77	[I would like to be notified if commercial companies use my identified health information.] The next questions are about the use of your health information by commercial companies.	Nominal	Input	8	Right	F4	F4
Q24E	78	[I am comfortable with commercial companies using my de-identified biospecimens.] The next questions are about the use of your health information by commercial companies.	Nominal	Input	8	Right	F4	F4
Q24F	79	[I would like to be notified if commercial companies use my de-identified biospecimens.] The next questions are about the use of your health information by commercial companies.	Nominal	Input	8	Right	F4	F4
Q24G	80	[I am comfortable with commercial companies using my identified biospecimens.] The next questions are about the use of your health information by commercial companies.	Nominal	Input	8	Right	F4	F4
Q24H	81	[I would like to be notified if commercial companies use my identified biospecimens.] The next questions are about the use of your health information by commercial companies.	Nominal	Input	8	Right	F4	F4
Q25	82	How confident are you that de-identifying health information protects your privacy?	Nominal	Input	8	Right	F4	F4
Q26A	83	[Your genetic information or DNA] How often would you like to be notified about the use of each of the following in research studies that start at your hospital and are shared with a commercial company?	Nominal	Input	8	Right	F4	F4
Q26B	84	[Your biospecimens] How often would you like to be notified about the use of each of the following in research studies that start at your hospital and are shared with a commercial company?	Nominal	Input	8	Right	F4	F4
Q26C	85	[Your identified health information] How often would you like to be notified about the use of each of the following in research studies that start at your hospital and are shared with a commercial company?	Nominal	Input	8	Right	F4	F4
Q26D	86	[Your de-identified health information] How often would you like to be notified about the use of each of the following in research studies that start at your hospital and are shared with a commercial company?	Nominal	Input	8	Right	F4	F4
Q27A	87	[using your DNA and health information to improve the diagnosis and treatment of cancer in other patients] How comfortable are you with a third-party commercial companyâ€¦	Nominal	Input	8	Right	F4	F4
Q27B	88	[developing predictions about how you will respond to a particular cancer treatment] How comfortable are you with a third-party commercial companyâ€¦	Nominal	Input	8	Right	F4	F4
Q27C	89	[storing your DNA and health information] How comfortable are you with a third-party commercial companyâ€¦	Nominal	Input	8	Right	F4	F4
Q27D	90	[sharing predictions about how you will respond to cancer treatment with insurance companies] How comfortable are you with a third-party commercial companyâ€¦	Nominal	Input	8	Right	F4	F4
Q27E	91	[selling de-identified health information to pharmaceutical companies] How comfortable are you with a third-party commercial companyâ€¦	Nominal	Input	8	Right	F4	F4
Q28A	92	[To develop gene-editing methods that treat disease or disability.] How comfortable are you with sharing your own de-identifiedÂ biospecimen for research on gene-editing in the following ways?	Nominal	Input	8	Right	F4	F4
Q28B	93	[To develop gene-editing methods that enhance a person physically (make them stronger or faster) or mentally (increase intelligence).] How comfortable are you with sharing your own de-identifiedÂ biospecimen for research on gene-editing in the following	Nominal	Input	8	Right	F4	F4
Q29A	94	[To develop gene-editing methods that treat disease or disability.] How comfortable are you with sharing your own identifiedÂ biospecimen for research on gene-editing in the following ways?	Nominal	Input	8	Right	F4	F4
Q29B	95	[To develop gene-editing methods that enhance a person physically (make them stronger or faster) or mentally (increase intelligence).] How comfortable are you with sharing your own identifiedÂ biospecimen for research on gene-editing in the following way	Nominal	Input	8	Right	F4	F4
Q30	96	How comfortable are you with your tax dollars being used to support research on gene-editing?	Nominal	Input	8	Right	F4	F4
Q31A	97	[On you] How optimistic are you that gene-editing will have a positive impact:	Nominal	Input	8	Right	F4	F4
Q31B	98	[On your family] How optimistic are you that gene-editing will have a positive impact:	Nominal	Input	8	Right	F4	F4
Q31C	99	[On society] How optimistic are you that gene-editing will have a positive impact:	Nominal	Input	8	Right	F4	F4
Q32A	100	[On you] How fearful are you that gene-editing will have a negative impact:	Nominal	Input	8	Right	F4	F4
Q32B	101	[On your family] How fearful are you that gene-editing will have a negative impact:	Nominal	Input	8	Right	F4	F4
Q32C	102	[On society] How fearful are you that gene-editing will have a negative impact:	Nominal	Input	8	Right	F4	F4
Q33A	103	[People have an ethical obligation to allow their health information to be used for healthcare quality analysis] For you, how true are the following statements?	Nominal	Input	8	Right	F4	F4
Q33B	104	[People have an ethical obligation to allow their health information to be used for research] For you, how true are the following statements?	Nominal	Input	8	Right	F4	F4
Q34A	105	[Try hard to be fair in dealing with others] For you, how true are the following statements about the organizations that have your health information and share it?	Nominal	Input	8	Right	F4	F4
Q34B	106	[Would try to hide a serious mistake they made] For you, how true are the following statements about the organizations that have your health information and share it?	Nominal	Input	8	Right	F4	F4
Q34C	107	[Tell me how my health information is used] For you, how true are the following statements about the organizations that have your health information and share it?	Nominal	Input	8	Right	F4	F4
Q34D	108	[Would never mislead me about how my health information is used] For you, how true are the following statements about the organizations that have your health information and share it?	Nominal	Input	8	Right	F4	F4
Q34E	109	[Have a particular interest in collecting my biospecimens compared to other peopleâ€™s] For you, how true are the following statements about the organizations that have your health information and share it?	Nominal	Input	8	Right	F4	F4
Q35A	110	[Are not good at their jobs] The organizations that have my health information and share itâ€¦	Nominal	Input	8	Right	F4	F4
Q35B	111	[Have specialized capabilities that can promote innovation in health] The organizations that have my health information and share itâ€¦	Nominal	Input	8	Right	F4	F4
Q35C	112	[Can use large amounts of data to improve patient care] The organizations that have my health information and share itâ€¦	Nominal	Input	8	Right	F4	F4
Q36A	113	[Can be trusted to use my health information responsibly] The organizations that have my health information and share itâ€¦	Nominal	Input	8	Right	F4	F4
Q36B	114	[Think about what is best for me] The organizations that have my health information and share itâ€¦	Nominal	Input	8	Right	F4	F4
Q36C	115	[Act in an ethical manner] The organizations that have my health information and share itâ€¦	Nominal	Input	8	Right	F4	F4
Q37A	116	[Deliberately withhold important information from me about my medical care] The organizations that have my health information and share itâ€¦	Nominal	Input	8	Right	F4	F4
Q37B	117	[Disclose their financial conflicts of interest] The organizations that have my health information and share itâ€¦	Nominal	Input	8	Right	F4	F4
Q37C	118	[Experiment on patients without telling them] The organizations that have my health information and share itâ€¦	Nominal	Input	8	Right	F4	F4
Q37D	119	[Treat everyone the same, regardless of their race or ethnicity] The organizations that have my health information and share itâ€¦	Nominal	Input	8	Right	F4	F4
Q37E	120	[Treat everyone the same, regardless of their income] The organizations that have my health information and share itâ€¦	Nominal	Input	8	Right	F4	F4
Q38A	121	[Health care providers care most about making money for themselves] For you, how true are the following statements about health care providers?	Nominal	Input	8	Right	F4	F4
Q38B	122	[Health care providers do not care about helping people like me] For you, how true are the following statements about health care providers?	Nominal	Input	8	Right	F4	F4
Q38C	123	[I trust health care providers to use my health information responsibly] For you, how true are the following statements about health care providers?	Nominal	Input	8	Right	F4	F4
Q38D	124	[Health care providers disclose their conflicts of interest] For you, how true are the following statements about health care providers?	Nominal	Input	8	Right	F4	F4
Q38E	125	[All things considered, health care providers in this country can be trusted] For you, how true are the following statements about health care providers?	Nominal	Input	8	Right	F4	F4
Q39A	126	[The privacy policies of my healthcare system are clear to me] For you, how true are the following statements?	Nominal	Input	8	Right	F4	F4
Q39B	127	[I am satisfied with the level of access I have to information in my electronic health record] For you, how true are the following statements?	Nominal	Input	8	Right	F4	F4
Q39C	128	[I am confident in my ability to manage how my health information is used] For you, how true are the following statements?	Nominal	Input	8	Right	F4	F4
Q39D	129	[My healthcare system respects my privacy] For you, how true are the following statements?	Nominal	Input	8	Right	F4	F4
Q40A	130	[I should have more control over how my health information is used] For you, how true are the following statements?	Nominal	Input	8	Right	F4	F4
Q40B	131	[My healthcare system is transparent about how my health information is used] For you, how true are the following statements?	Nominal	Input	8	Right	F4	F4
Q40C	132	[My healthcare system would notify me if the security of my health information had been compromised] For you, how true are the following statements?	Nominal	Input	8	Right	F4	F4
Q41A	133	[I worry that private information about my health could be used against me] For you, how true are the following statements?	Nominal	Input	8	Right	F4	F4
Q41B	134	[I worry my health information is available to people who have no business seeing it] For you, how true are the following statements?	Nominal	Input	8	Right	F4	F4
Q41C	135	[There are some things I would not tell my healthcare providers because I can't trust them with the information] For you, how true are the following statements?	Nominal	Input	8	Right	F4	F4
Q41D	136	[My healthcare system discloses its conflicts of interest] For you, how true are the following statements?	Nominal	Input	8	Right	F4	F4
Q42	137	Have you ever kept information from your healthcare provider because you were concerned about privacy or security?	Nominal	Input	8	Right	F4	F4
Q43A	138	[My healthcare provider is the only person who decides how information in my electronic health record is used] What do you think of the following statements: true or false?	Nominal	Input	8	Right	F4	F4
Q43B	139	[Health insurance companies are prohibited from using my health information to deny me coverage] What do you think of the following statements: true or false?	Nominal	Input	8	Right	F4	F4
Q43C	140	[I own my health information] What do you think of the following statements: true or false?	Nominal	Input	8	Right	F4	F4
Q43D	141	[My permission is required for research using my de-identified health information] What do you think of the following statements: true or false?	Nominal	Input	8	Right	F4	F4
Q43E	142	[My genetic code is specific to me] What do you think of the following statements: true or false?	Nominal	Input	8	Right	F4	F4
Q43F	143	[Health organizations are required to report large-scale data breaches] What do you think of the following statements: true or false?	Nominal	Input	8	Right	F4	F4
Q44A	144	[My healthcare system will use my health information how they see fit, regardless of my preferences] For you, how true are the following statements?	Nominal	Input	8	Right	F4	F4
Q44B	145	[Healthcare systems in this country respect patientsâ€™ opinions about how their health information should be used] For you, how true are the following statements?	Nominal	Input	8	Right	F4	F4
Q45A	146	[I should have a right to participate in medical research] For you, how true are the following statements?	Nominal	Input	8	Right	F4	F4
Q45B	147	[Information about my health should be kept indefinitely in my electronic health record] For you, how true are the following statements?	Nominal	Input	8	Right	F4	F4
Q45C	148	[I should be able to delete my electronic health record] For you, how true are the following statements?	Nominal	Input	8	Right	F4	F4
Q45D	149	[I should be able to access all of my healthcare providers through a single patient portal] For you, how true are the following statements?	Nominal	Input	8	Right	F4	F4
Q46A	150	[It is important that I know who has health information about me] For you, how true are the following statements?	Nominal	Input	8	Right	F4	F4
Q46B	151	[I should be able to find out how my health information has been shared] For you, how true are the following statements?	Nominal	Input	8	Right	F4	F4
Q47A	152	[It is okay for law enforcement to access health information] For you, how true are the following statements?	Nominal	Input	8	Right	F4	F4
Q47B	153	[Existing laws provide a reasonable level of protection for the privacy of patient information] For you, how true are the following statements?	Nominal	Input	8	Right	F4	F4
Q47C	154	[I am confident that electronic health information is sufficiently protected by current law and regulation] For you, how true are the following statements?	Nominal	Input	8	Right	F4	F4
Q48A	155	[they should use the money to provide health care for other people who canâ€™t afford it.] For you, how true are the following statements? If my healthcare system makes money from my biospecimensâ€¦	Nominal	Input	8	Right	F4	F4
Q48B	156	[they should use the money to provide health care for other people who have the same health problems as me.] For you, how true are the following statements? If my healthcare system makes money from my biospecimensâ€¦	Nominal	Input	8	Right	F4	F4
Q48C	157	[they should use the money to improve quality of care in my healthcare system.] For you, how true are the following statements? If my healthcare system makes money from my biospecimensâ€¦	Nominal	Input	8	Right	F4	F4
Q48D	158	[they should use the money to support future research on my health problems.] For you, how true are the following statements? If my healthcare system makes money from my biospecimensâ€¦	Nominal	Input	8	Right	F4	F4
Q48E	159	[they should use the money to support future research on any kind of health problem.] For you, how true are the following statements? If my healthcare system makes money from my biospecimensâ€¦	Nominal	Input	8	Right	F4	F4
Q48F	160	[they should use it however they want.] For you, how true are the following statements? If my healthcare system makes money from my biospecimensâ€¦	Nominal	Input	8	Right	F4	F4
Q49	161	Given what you know about companies like 23andMe and AncestryDNA, do you generally have a favorable or unfavorable opinion of these companies?	Nominal	Input	8	Right	F4	F4
Q50	162	Are you comfortable with drug companies purchasing genetic and ancestry data from companies like 23andMe or AncestryDNA?	Nominal	Input	8	Right	F4	F4
Q51	163	Are you comfortable with law enforcement using genetic and ancestry data from companies like 23andMe or AncestryDNA?	Nominal	Input	8	Right	F4	F4
Q53	164	Have you experienced problems with stolen or misused personal information (e.g., social security number, credit or debit cards, and bank accounts) within the last five years?	Nominal	Input	8	Right	F4	F4
Q54	165	I believe my financial information has been compromised as the result of a data breach or hacking.	Nominal	Input	8	Right	F4	F4
Q55A	166	[Facebook sharing information with Cambridge Analytica for political purposes] How concerned are you about the following recent events:	Nominal	Input	8	Right	F4	F4
Q55B	167	[Data breach of peopleâ€™s social security numbers and driverâ€™s license numbers at Equifax] How concerned are you about the following recent events:	Nominal	Input	8	Right	F4	F4
Q55C	168	[Sloan Kettering hospital executives using hospital data for their own startup company] How concerned are you about the following recent events:	Nominal	Input	8	Right	F4	F4
Q55D	169	[Marriott data breach of passport numbers and credit card numbers] How concerned are you about the following recent events:	Nominal	Input	8	Right	F4	F4
HHSIZE2	170	Including yourself, how many people live in your household?	Nominal	Input	8	Right	F4	F4
INCOME2	171	What was your total household income in 2018?	Scale	Input	8	Right	F4	F4
DOV_FPL	172	DATA ONLY: COMPUTES WHETHER R IS BELOW FEDERAL POVERLY LEVEL	Nominal	Input	8	Right	F4	F4
CLOSE1	173	In thinking about health information sharing, do you have any comments you would like to share?	Nominal	Input	50	Left	A1530	A1530
STARTDT	174	<none>	Scale	Input	17	Right	DATETIME17	DATETIME17
ENDDT	175	<none>	Scale	Input	17	Right	DATETIME17	DATETIME17
duration	176	Interview duration in minutes	Scale	Input	5	Right	F5	F5
SURV_MODE	177	Survey interview mode (online or phone)	Nominal	Input	11	Right	F4	F4
SURV_LANG	178	Survey Interview Language	Nominal	Input	11	Right	F4	F4
Device	179	Device	Nominal	Input	50	Left	A1530	A1530
GENDER	180	Respondent gender	Nominal	Input	8	Right	F4	F4
AGE	181	Respondent age	Nominal	Input	18	Right	F4	F4
AGE4	182	Age - 4 Categories	Nominal	Input	10	Right	F4	F4
AGE7	183	Age - 7 Categories	Nominal	Input	10	Right	F4	F4
RACETHNICITY	184	Combined Race/Ethnicity	Nominal	Input	8	Right	F4	F4
EDUC	185	Education (Highest Degree Received)	Nominal	Input	8	Right	F4	F4
EDUC4	186	4-level education	Nominal	Input	10	Right	F4	F4
MARITAL	187	Marital Status	Nominal	Input	8	Right	F4	F4
EMPLOY	188	Current Employment Status	Nominal	Input	8	Right	F4	F4
INCOME	189	Household Income	Nominal	Input	8	Right	F4	F4
STATE	190	State	Nominal	Input	2	Left	A2	A2
REGION4	191	4-level region	Nominal	Input	10	Right	F4	F4
REGION9	192	9-level region	Nominal	Input	10	Right	F4	F4
METRO	193	Metropolitan area flag	Nominal	Input	8	Right	F4	F4
INTERNET	194	HH internet access via dial-up, DSL, or cable broadband at home	Nominal	Input	8	Right	F4	F4
HOUSING	195	Home Ownership	Nominal	Input	8	Right	F4	F4
HOME_TYPE	196	Type of building of panelists' residence	Nominal	Input	8	Right	F4	F4
PHONESERVICE	197	Telephone service for the household	Nominal	Input	8	Right	F4	F4
HHSIZE	198	Household size (including children)	Nominal	Input	8	Right	F4	F4
HH01	199	Number of HH members age 0-1	Nominal	Input	8	Right	F4	F4
HH25	200	Number of HH members age 2-5	Nominal	Input	8	Right	F4	F4
HH612	201	Number of HH members age 6-12	Nominal	Input	8	Right	F4	F4
HH1317	202	Number of HH members age 13-17	Nominal	Input	8	Right	F4	F4
HH18OV	203	Number of HH members age 18+	Nominal	Input	8	Right	F4	F4
Variables in the working file
